# Supplementary material for: Dynamic interplay of WRKY, GRAS, and ERF transcription factor families in tomato-endophytic fungal symbiosis: insights from transcriptome and genome-wide analysis
Source: Front Plant Sci. 2023 Jun 5;14:1181227. doi: 10.3389/fpls.2023.1181227 (PMC10277700; doi:10.3389/fpls.2023.1181227)
Supplement: Supplementary Table 1 — The data of 81 WRKY, 54 GRAS, and 137 ERF genes were identified in S. lycopersicum genome. [file Table_1.xlsx]

## Sheet: SlWRKY
S.No	Accession ID	Gene Symbol	Chromosome No	Chromosomal Location		Nucleotide length (bp)	Predicted protein length (aa)	Predicted molecular weight (Da)	Predicted pI	Sub-Cellular Location	Exon Number
				Start	End
1	Solyc01g058540	SlWRKY47	1	60052505	60054037	1534	325	35485.8	4.74	Nuclear and Mitochondrial	3
2	Solyc01g079260	SlWRKY23	1	70935935	70938394	2457	321	36115.2	6.31	Nuclear and Mitochondrial	3
3	Solyc01g079360	SlWRKY37	1	71028517	71030182	1666	241	26883.8	5.03	Nuclear and Mitochondrial	3
4	Solyc01g089960	SlWRKY12	1	75895476	75901051	5575	237	26289.8	8.46	Nuclear and Mitochondrial	4
5	Solyc01g095100	SlWRKY22	1	78760434	78762030	1594	356	39035.9	5.73	Nuclear and Mitochondrial	3
6	Solyc01g095630	SlWRKY41	1	79100718	79103032	2313	337	37727.5	5.55	Nuclear and Mitochondrial	3
7	Solyc01g104550	SlWRKY9	1	85326419	85328833	2398	476	52984.4	6.09	Nuclear and Mitochondrial	5
8	Solyc02g021680	SlWRKY35	2	21935920	21938921	3001	382	42634.8	5.37	Nuclear and Mitochondrial	3
9	Solyc02g032950	SlWRKY16	2	28088977	28091171	2031	499	55560.5	8.17	Nuclear and Mitochondrial	5
10	Solyc02g067430	SlWRKY72	2	35630991	35633199	2186	441	48396.9	6.99	Nuclear and Mitochondrial	3
11	Solyc02g071130	SlWRKY71	2	38624762	38626431	1605	318	36338.4	6.52	Nuclear and Mitochondrial	3
12	Solyc02g072190	SlWRKY79	2	39519327	39520971	1767	309	34384.1	6.04	Nuclear and Mitochondrial	3
13	Solyc02g080890	SlWRKY6	2	42977154	42979712	2556	551	59663.7	7.25	Nuclear and Mitochondrial	6
14	Solyc02g088340	SlWRKY3	2	48499548	48502531	2753	461	50948.5	6.2	Nuclear and Mitochondrial	4
15	Solyc02g093050	SlWRKY8	2	52054349	52056263	1913	327	36205	9.65	Nuclear and Mitochondrial	3
16	Solyc02g094270	SlWRKY38	2	52940793	52943265	2475	132	15467.6	9.51	Nuclear and Mitochondrial	2
17	Solyc03g007380	SlWRKY52	3	1958885	1960134	1226	354	40062.8	6.09	Nuclear and Mitochondrial	3
18	Solyc03g007640	SlWRKY68	3	2207376	2208636	1260	360	41902.1	6.97	Nuclear and Mitochondrial	3
19	Solyc03g082750	SlWRKY27	3	47205485	47206022	537	179	20734.8	9.64	Nuclear and Mitochondrial	1
20	Solyc03g082810	SlWRKY26	3	47247492	47248152	660	220	25054.7	6.55	Nuclear and Mitochondrial	1
21	Solyc03g095770	SlWRKY80	3	51552341	51554518	2175	274	31533.2	6.02	Nuclear and Mitochondrial	3
22	Solyc03g104810	SlWRKY5	3	38352808	38358409	5565	487	53900.3	6.83	Nuclear and Mitochondrial	4
23	Solyc03g113120	SlWRKY73	3	57815942	57820120	4181	525	58168.3	6.61	Nuclear and Mitochondrial	5
24	Solyc03g116890	SlWRKY39	3	60593759	60596193	2430	351	39182.5	8.73	Nuclear and Mitochondrial	5
25	Solyc04g050210	SlWRKY69	4	45367434	45368762	1328	367	41608.9	5.25	Nuclear and Mitochondrial	3
26	Solyc04g051540	SlWRKY13	4	50018242	50022440	4196	235	27138.4	8.74	Nuclear and Mitochondrial	3
27	Solyc04g051690	SlWRKY51	4	50242842	50245890	3173	175	19955.1	7.05	Nuclear and Mitochondrial	3
28	Solyc04g056360	SlWRKY36	4	53451865	53453835	1972	402	45943	5.99	Nuclear and Mitochondrial	3
29	Solyc04g072070	SlWRKY55	4	57067111	57069895	2784	229	26462.8	6.79	Nuclear and Mitochondrial	3
30	Solyc04g078550	SlWRKY7	4	61240959	61242699	1826	352	38485.4	9.63	Nuclear and Mitochondrial	3
31	Solyc05g007110	SlWRKY76	5	1729269	1732816	3547	393	44413.7	8.89	Nuclear and Mitochondrial	4
32	Solyc05g012500	SlWRKY57	5	5823276	5826674	3383	328	35425.6	5.26	Nuclear and Mitochondrial	3
33	Solyc05g012770	SlWRKY4	5	6010110	6015889	5702	509	55396	7.65	Nuclear and Mitochondrial	4
34	Solyc05g014040	SlWRKY70	5	7640983	7642191	1208	291	32485.1	9.41	Nuclear and Mitochondrial	2
35	Solyc05g015850	SlWRKY75	5	12481279	12483824	2702	173	19878.5	9.32	Nuclear and Mitochondrial	2
36	Solyc05g045710	SlWRKY65	5	56877527	56878716	1189	239	26992.8	9	Nuclear and Mitochondrial	3
37	Solyc05g045800	SlWRKY67	5	56907531	56908648	1117	254	28485.2	9.29	Nuclear and Mitochondrial	3
38	Solyc05g045880	SlWRKY66	5	56928846	56930035	1189	322	36329	8.74	Nuclear and Mitochondrial	3
39	Solyc05g050040	SlWRKY62	5	59361942	59363064	1122	279	31441.6	9.37	Nuclear and Mitochondrial	3
40	Solyc05g050050	SlWRKY63	5	59368416	59369605	1189	323	36751.3	9.26	Nuclear and Mitochondrial	3
41	Solyc05g050060	SlWRKY64	5	59425663	59426857	1194	323	36764.6	9.23	Nuclear and Mitochondrial	3
42	Solyc05g050300	SlWRKY60	5	59819642	59820321	679	196	22572.9	6.06	Nuclear and Mitochondrial	2
43	Solyc05g050330	SlWRKY59	5	59834348	59836113	1729	245	27538.3	6.02	Nuclear and Mitochondrial	3
44	Solyc05g050340	SlWRKY58	5	59837901	59838826	2187	328	36725	5.79	Nuclear and Mitochondrial	2
45	Solyc05g053380	SlWRKY48	5	62875906	62878537	2622	296	33384.2	7.64	Nuclear and Mitochondrial	3
46	Solyc05g055750	SlWRKY34	5	64647175	64650591	3416	460	51645.4	8.77	Nuclear and Mitochondrial	4
47	Solyc06g008610	SlWRKY21	6	2524955	2527345	2390	349	39052.1	9.64	Nuclear and Mitochondrial	3
48	Solyc06g048870	SlWRKY19	6	29525705	29528806	3101	244	26854.2	6.15	Nuclear and Mitochondrial	4
49	Solyc06g066370	SlWRKY31	6	39309745	39312806	2992	536	59624.9	6.87	Nuclear and Mitochondrial	5
50	Solyc06g068460	SlWRKY40	6	40068446	40070421	1975	361	39744.3	8.37	Nuclear and Mitochondrial	4
51	Solyc06g070990	SlWRKY74	6	41261125	41265539	4413	650	71657.1	6.07	Nuclear and Mitochondrial	6
52	Solyc07g005650	SlWRKY32	7	504699	510912	6185	514	56293.5	6.41	Nuclear and Mitochondrial	5
53	Solyc07g047960	SlWRKY1	7	59063656	59067786	4075	414	45204.8	7.23	Nuclear and Mitochondrial	4
54	Solyc07g051840	SlWRKY17	7	60276307	60279601	3295	632	68830	6.31	Nuclear and Mitochondrial	5
55	Solyc07g055280	SlWRKY78	7	63282843	63286468	3624	276	29895.8	5.48	Nuclear and Mitochondrial	3
56	Solyc07g056280	SlWRKY30	7	64054058	64056721	2663	323	36645	6	Nuclear and Mitochondrial	3
57	Solyc07g065260	SlWRKY18	7	66919826	66924985	5112	597	65076.2	6.71	Nuclear and Mitochondrial	6
58	Solyc07g066220	SlWRKY2	7	67540771	67546277	5478	740	79854.6	6.04	Nuclear and Mitochondrial	5
59	Solyc08g006320	SlWRKY11	8	997387	998845	1468	329	35713.5	9.67	Nuclear and Mitochondrial	3
60	Solyc08g008280	SlWRKY53	8	2712214	2714164	1949	361	40708.5	5.51	Nuclear and Mitochondrial	3
61	Solyc08g062490	SlWRKY50	8	51155653	51157148	1721	182	20616.6	5.72	Nuclear and Mitochondrial	3
62	Solyc08g067340	SlWRKY46	8	54493276	54495578	2303	254	28830.6	8.74	Nuclear and Mitochondrial	4
63	Solyc08g067360	SlWRKY45	8	54505685	54507779	2075	259	29349.7	5.6	Nuclear and Mitochondrial	4
64	Solyc08g081610	SlWRKY29	8	62727638	62729735	5575	304	34690.6	5.49	Nuclear and Mitochondrial	3
65	Solyc08g081630	SlWRKY56	8	62740331	62742436	2105	232	26406.9	8.97	Nuclear and Mitochondrial	2
66	Solyc08g082110	SlWRKY54	8	63116653	63118793	2008	340	38573.7	5.41	Nuclear and Mitochondrial	3
67	Solyc09g010960	SlWRKY49	9	4352165	4353879	1715	291	32373.9	5.27	Nuclear and Mitochondrial	3
68	Solyc09g014990	SlWRKY33	9	7417608	7420574	2889	530	58673.9	7.66	Nuclear and Mitochondrial	5
69	Solyc09g015770	SlWRKY81	9	11012293	11014096	1933	292	33249.6	5.51	Nuclear and Mitochondrial	3
70	Solyc09g066010	SlWRKY24	9	60382992	60385044	2052	332	37304.4	9.66	Nuclear and Mitochondrial	3
71	Solyc10g005680	SlWRKY15	10	437621	440960	3339	704	76125.8	5.18	Nuclear and Mitochondrial	5
72	Solyc10g007970	SlWRKY77	10	2010302	2013145	2842	256	28597.3	7.07	Nuclear and Mitochondrial	3
73	Solyc10g009550	SlWRKY42	10	3557196	3559274	2076	291	33654.7	5.45	Nuclear and Mitochondrial	3
74	Solyc10g011910	SlWRKY25	10	3977586	3979527	1942	312	34778.3	5.09	Nuclear and Mitochondrial	3
75	Solyc10g084380	SlWRKY44	10	63107272	63109908	2606	423	46986.7	9.49	Nuclear and Mitochondrial	5
76	Solyc12g006170	SlWRKY14	12	721664	728099	2530	416	46185.7	7.33	Nuclear and Mitochondrial	4
77	Solyc12g011200	SlWRKY28	12	4087736	4089918	2182	336	37800.5	5.87	Nuclear and Mitochondrial	3
78	Solyc12g014610	SlWRKY20	12	5643982	5650447	6011	612	65943.8	6.23	Nuclear and Mitochondrial	6
79	Solyc12g042590	SlWRKY43	12	57575610	57577316	1435	217	24662.8	9.45	Nuclear and Mitochondrial	4
80	Solyc12g056750	SlWRKY61	12	62460643	62463485	2604	189	22455	8.78	Nuclear and Mitochondrial	3
81	Solyc12g096350	SlWRKY10	12	64831784	64833481	1367	339	36940.4	9.75	Nuclear and Mitochondrial	3

## Sheet: SlGRAS
S.No	Accession ID	Chromosome No	Chromosomal location		Nucleotide length (bp)	Predicted protein length (aa)	Exon Number
			Start	End
1	Solyc01g008910	1	2935721	2937612	1,892	477	1
2	Solyc01g009840	1	4339399	4340963	1,565	252	4
3	Solyc01g059950	1	69269146	69272222	3077	281	2
4	Solyc01g059960	1	69280067	69281794	1,728	473	1
5	Solyc01g079370	1	78455070	78458816	3747	845	4
6	Solyc01g079380	1	78461991	78463478	1488	496	1
7	Solyc01g090950	1	84656078	84658972	2895	770	1
8	Solyc01g100200	1	90259397	90261861	2465	667	1
9	Solyc02g085340	2	48257032	48258861	1830	610	1
10	Solyc02g085600	2	48430009	48431619	1611	537	1
11	Solyc02g092370	2	53456887	53458410	1,524	508	1
12	Solyc02g092570	2	53622718	53624034	1317	439	1
13	Solyc02g094340	2	54894729	54897225	2497	681	2
14	Solyc03g025170	3	2625853	2627748	1896	632	1
15	Solyc03g110950	3	61674859	61676451	1593	531	1
16	Solyc03g123400	3	70264775	70266403	1,629	543	1
17	Solyc04g011630	4	4103629	4104141	513	171	1
18	Solyc04g014830	4	5064579	5066240	1662	554	1
19	Solyc04g064550	4	55726990	55728681	1692	564	1
20	Solyc05g053090	5	63211136	63213367	2,232	744	1
21	Solyc05g053420	5	63511853	63513271	1,419	473	1
22	Solyc05g054170	5	64111515	64112957	1443	334	2
23	Solyc06g009610	6	3575306	3578741	3,436	865	3
24	Solyc06g035620	6	24667330	24668828	1499	327	3
25	Solyc06g036170	6	25637986	25639782	1,797	599	1
26	Solyc06g076280	6	47399479	47401725	2,247	749	1
27	Solyc06g076290	6	47403325	47404076	752	126	4
28	Solyc06g082530	6	48317827	48319788	1,962	654	1
29	Solyc07g043330	7	57032433	57033731	1,299	433	1
30	Solyc07g047950	7	59174275	59175912	1638	546	1
31	Solyc07g052960	7	61367195	61368484	1290	430	1
32	Solyc07g063940	7	66264913	66266664	1752	584	1
33	Solyc07g065270	7	67097735	67099351	1617	539	1
34	Solyc07g066250	7	67734548	67735834	1287	429	1
35	Solyc08g014030	8	3631250	3632506	1,257	419	1
36	Solyc08g078800	8	62517241	62518665	1425	475	1
37	Solyc08g080400	8	63684338	63686377	2,040	680	1
38	Solyc09g010920	9	4259085	4261370	2,286	762	1
39	Solyc09g018460	9	14933729	14935231	1503	501	1
40	Solyc09g066450	9	64864778	64866280	1,503	501	1
41	Solyc09g090830	9	70238989	70241675	2687	319	4
42	Solyc10g074680	10	58229454	58233218	3,765	827	1
43	Solyc10g086370	10	65218718	65220250	1533	511	1
44	Solyc10g086380	10	65222229	65223770	1542	514	1
45	Solyc10g086530	10	65322155	65324440	2,286	762	1
46	Solyc11g005610	11	474688	476166	1,479	493	1
47	Solyc11g011260	11	4303769	4305535	1767	589	1
48	Solyc11g012510	11	5329768	5331396	1,629	543	1
49	Solyc11g013150	11	6017978	6019441	1464	488	1
50	Solyc11g017100	11	7898735	7900165	1,431	477	1
51	Solyc12g005340	12	211757	213433	1677	559	1
52	Solyc12g049320	12	37064111	37064987	877	268	2
53	Solyc12g099220	12	66438306	66440307	2002	576	2
54	Solyc12g099900	12	66846300	66847706	1,407	469	1

## Sheet: SLERF
S.No	Accession ID	Chromosome No	Chromosomal location		Nucleotide length (bp)	Predicted protein length (aa)	Exon Number
			Start	End
1	Solyc01g005630	1	444880	445584	705	235	1
2	Solyc01g008880	1	2900649	2901248	600	200	1
3	Solyc01g009440	1	3662862	3663494	633	211	1
4	Solyc01g014720	1	14595809	14596333	525	175	1
5	Solyc01g057080	1	58294728	58295069	342	114	1
6	Solyc01g065980	1	72784546	72787001	2,456	255	2
7	Solyc01g067540	1	76297173	76298138	966	322	1
8	Solyc01g090300	1	83966980	83967696	717	203	1
9	Solyc01g090310	1	83975321	83976020	700	181	1
10	Solyc01g090320	1	83980319	83980960	642	187	1
11	Solyc01g090340	1	84028843	84029830	988	220	1
12	Solyc01g090370	1	84070629	84071294	666	222	1
13	Solyc01g090560	1	84228394	84229608	1,215	275	1
14	Solyc01g091760	1	85341250	85342210	961	292	1
15	Solyc01g095500	1	86741948	86743007	1,060	294	1
16	Solyc01g108240	1	95607487	95608774	1,288	296	1
17	Solyc02g067020	2	37260795	37261697	903	301	1
18	Solyc02g077360	2	42317417	42318193	777	259	1
19	Solyc02g077370	2	42323150	42323635	486	162	1
20	Solyc02g077810	2	42662926	42663471	546	182	1
21	Solyc02g077840	2	42687660	42688124	465	155	1
22	Solyc02g090770	2	52280739	52281350	612	204	1
23	Solyc02g090790	2	52293354	52294037	684	228	1
24	Solyc02g090800	2	52296371	52296766	396	132	1
25	Solyc02g093130	2	54053546	54053947	402	134	1
26	Solyc03g005500	3	383586	383975	390	130	1
27	Solyc03g005510	3	387846	388373	528	176	1
28	Solyc03g005520	3	397152	397787	636	212	1
29	Solyc03g006320	3	924278	924928	651	217	1
30	Solyc03g007460	3	2014935	2016125	1191	397	1
31	Solyc03g026270	3	3711564	3712181	618	206	1
32	Solyc03g026280	3	3714682	3715578	897	211	1
33	Solyc03g093530	3	54903653	54904700	1,048	119	1
34	Solyc03g093540	3	54907440	54908126	687	229	1
35	Solyc03g093550	3	54927605	54928330	726	242	1
36	Solyc03g093560	3	54945453	54946187	735	245	1
37	Solyc03g093610	3	55030176	55030904	729	243	1
38	Solyc03g114440	3	64444360	64444899	540	180	1
39	Solyc03g116610	3	65951898	65952997	1100	203	2
40	Solyc03g117130	3	66377713	66378448	736	163	2
41	Solyc03g117230	3	66427713	66428471	759	253	1
42	Solyc03g118190	3	67133219	67134559	1,341	245	2
43	Solyc03g119580	3	68137206	68138363	1158	386	1
44	Solyc03g119800	3	68370754	68371776	1,023	341	1
45	Solyc03g120840	3	69091110	69091859	750	250	1
46	Solyc03g123500	3	70333120	70335563	2,444	387	2
47	Solyc03g124110	3	3717639	3718505	867	221	1
48	Solyc04g007180	4	874498	875505	1,008	336	1
49	Solyc04g012050	4	4376146	4378819	2,674	399	2
50	Solyc04g014530	4	4802150	4802851	702	234	1
51	Solyc04g050750	4	48189917	48190402	486	162	1
52	Solyc04g051360	4	50428809	50430249	1,064	304	2
53	Solyc04g054910	4	53406674	53408416	1,743	279	3
54	Solyc04g071770	4	58745579	58747295	1717	453	2
55	Solyc04g072300	4	59338208	59338690	483	161	1
56	Solyc04g072900	4	59868088	59868882	795	265	1
57	Solyc04g078640	4	63332264	63332710	447	149	1
58	Solyc04g080910	4	64959624	64960370	747	249	1
59	Solyc05g009250	5	3385767	3387361	1,595	376	2
60	Solyc05g009450	5	3621438	3622463	1,026	342	1
61	Solyc05g013540	5	6814092	6815252	1,161	387	1
62	Solyc05g050790	5	60980513	60981082	570	190	1
63	Solyc05g050830	5	61051019	61051780	762	254	1
64	Solyc05g051180	5	61431144	61431776	633	211	1
65	Solyc05g051200	5	61441957	61442631	675	225	1
66	Solyc05g052030	5	62370329	62370934	606	202	1
67	Solyc05g052040	5	62383897	62384994	1098	366	1
68	Solyc05g052050	5	62397179	62397883	705	235	1
69	Solyc05g052410	5	62635545	62636744	1200	400	1
70	Solyc06g035700	6	24738494	24739030	537	179	1
71	Solyc06g050520	6	33213525	33214427	903	301	1
72	Solyc06g051840	6	35553671	35554723	1,053	351	1
73	Solyc06g053240	6	35967131	35967517	387	32	1
74	Solyc06g054630	6	37357223	37357936	714	238	1
75	Solyc06g063070	6	39817161	39819912	2,752	373	2
76	Solyc06g065820	6	41249681	41251149	1,469	205	2
77	Solyc06g066540	6	41797600	41798178	579	193	1
78	Solyc06g068360	6	42348469	42349379	911	182	2
79	Solyc06g068830	6	42652442	42653637	1,196	290	3
80	Solyc06g082590	6	48363700	48364446	747	249	1
81	Solyc07g042230	7	55291928	55292431	504	168	1
82	Solyc07g049490	7	59764501	59765097	597	199	1
83	Solyc07g053740	7	62167919	62168596	678	226	1
84	Solyc07g054220	7	62574142	62575314	1,173	391	1
85	Solyc07g064890	7	66870950	66871672	723	241	1
86	Solyc08g007230	8	1811001	1811600	600	200	1
87	Solyc08g007820	8	2326801	2327535	735	245	1
88	Solyc08g007830	8	2339009	2339698	690	230	1
89	Solyc08g066660	8	55477143	55477799	657	219	1
90	Solyc08g078170	8	61997031	61997744	714	238	1
91	Solyc08g078180	8	62010654	62011358	705	235	1
92	Solyc08g078190	8	62026455	62027423	969	323	1
93	Solyc08g078410	8	62222193	62222636	444	148	1
94	Solyc08g078420	8	62230497	62230940	444	148	1
95	Solyc08g080290	8	63607586	63608903	1318	265	2
96	Solyc08g081960	8	64879738	64880757	1,020	340	1
97	Solyc08g082210	8	65055339	65056646	1,308	265	2
98	Solyc09g009240	9	2617577	2618185	609	203	1
99	Solyc09g059510	9	54598793	54604636	5844	192	5
100	Solyc09g066340	9	64771282	64771677	396	132	1
101	Solyc09g066350	9	64781900	64782370	471	157	1
102	Solyc09g066360	9	64794040	64794621	582	194	1
103	Solyc09g075420	9	67127407	67128628	1,222	261	2
104	Solyc09g089910	9	69519056	69519487	432	144	1
105	Solyc09g089920	9	69522423	69522881	459	153	1
106	Solyc09g089930	9	69543443	69544165	723	241	1
107	Solyc09g091950	9	71154085	71155716	1632	420	2
108	Solyc10g006130	10	863907	864572	666	222	1
109	Solyc10g009110	10	3130028	3130696	669	223	1
110	Solyc10g050970	10	51274679	51275350	672	224	1
111	Solyc10g076370	10	59336266	59337483	1218	406	1
112	Solyc10g076380	10	59344797	59345814	1,018	324	2
113	Solyc10g078610	10	60374336	60375211	876	292	1
114	Solyc10g080310	10	61607325	61607596	272	74	1
115	Solyc10g080650	10	61881805	61883099	1295	250	3
116	Solyc10g083560	10	63342362	63342955	594	198	1
117	Solyc11g006050	11	854682	855281	600	200	1
118	Solyc11g011740	11	4715457	4715987	531	177	1
119	Solyc11g011750	11	4727655	4728155	501	167	1
120	Solyc11g012980	11	5825005	5825664	660	220	1
121	Solyc11g042560	11	36072303	36072824	522	174	1
122	Solyc11g042580	11	35837852	35838343	492	164	1
123	Solyc11g045680	11	28041182	28042398	876	292	2
124	Solyc11g045690	11	28035303	28036557	1,255	303	2
125	Solyc12g005960	12	591366	591947	582	194	1
126	Solyc12g008350	12	1759910	1760809	900	300	1
127	Solyc12g009240	12	2519864	2520610	747	249	1
128	Solyc12g009490	12	2748974	2752098	3125	223	3
129	Solyc12g013660	12	4505048	4506109	1,062	354	1
130	Solyc12g038440	12	47703972	47704217	246	82	1
131	Solyc12g038450	12	47641104	47641385	282	94	1
132	Solyc12g042210	12	40618424	40619747	1,324	288	2
133	Solyc12g044390	12	38579667	38580098	432	144	1
134	Solyc12g049560	12	36676726	36678944	2219	387	2
135	Solyc12g056430	12	62355162	62355773	612	204	1
136	Solyc12g056590	12	62549007	62550542	1,536	311	2
137	Solyc12g056980	12	63061337	63062350	1014	308	2
